# Supplementary material for: Causal association between blood metabolites and risk of hypertension: a Mendelian randomization study
Source: Front Cardiovasc Med. 2024 Jun 7;11:1373480. doi: 10.3389/fcvm.2024.1373480 (PMC11190327; doi:10.3389/fcvm.2024.1373480)
Supplement: Supplementary file 1 [file Table1.xlsx]

## Sheet: Table S1
Table S1. Results of IVW analysis of 486 blood metabolites on essential hypertension
ID	Metabolites	Type	OR (95% CI)	p-value
M00059	histidine	Amino acid	4.97(1.64-15.05)	0.00455952
M00584	mannose	Carbohydrate	0.63(0.50-0.81)	0.000215891
M01358	stearate (18:0)	Lipid	1.43(1.09-1.87)	0.0101763
M01649	valine	Amino acid	2.38(1.11-5.11)	0.025955
M02730	gamma-glutamylglutamine	Peptide	0.48(0.32-0.72)	0.000354594
M12261	taurodeoxycholate	Lipid	0.91(0.83-0.98)	0.0204737
M15488	acetylphosphate	Energy	1.87(1.00-3.49)	0.048494
M15630	N-acetylornithine	Amino acid	0.90(0.85-0.96)	0.00142672
M19323	docosahexaenoate (DHA; 22:6n3)	Lipid	0.64(0.44-0.95)	0.024761
M19324	1-stearoylglycerophosphoinositol	Lipid	0.69(0.54-0.88)	0.00272584
M19362	X-06226	unknow	1.40(1.01-1.95)	0.0433906
M19364	X-06246	unknow	1.51(1.17-1.94)	0.00130951
M20675	1,5-anhydroglucitol (1,5-AG)	Carbohydrate	1.23(1.02-1.48)	0.0290152
M21044	2-hydroxybutyrate (AHB)	Amino acid	1.26(1.01-1.57)	0.0446184
M22030	2-hydroxyisobutyrate	Amino acid	1.37(1.07-1.76)	0.0120484
M22116	4-methyl-2-oxopentanoate	Amino acid	1.45(1.06-1.97)	0.019442
M25459	X-10395	unknow	0.80(0.66-0.98)	0.0323084
M27718	creatine	Amino acid	0.77(0.64-0.92)	0.00339178
M32338	glycine	Amino acid	0.82(0.71-0.95)	0.00731868
M32735	X-01911	unknow	0.81(0.73-0.89)	4.68708e-05
M32808	X-11491	unknow	0.79(0.69-0.91)	0.000937877
M32846	X-11529	unknow	0.92(0.87-0.97)	0.00344779
M32855	X-11538	unknow	0.83(0.73-0.93)	0.00210304
M32910	X-11593--O-methylascorbate*	Cofactors and vitamins	0.81(0.68-0.98)	0.0310365
M33359	X-12013	unknow	1.08(1.01-1.15)	0.0263142
M33390	X-12039	unknow	1.08(1.00-1.17)	0.0406393
M33488	lathosterol	Lipid	1.15(1.02-1.30)	0.0213562
M33637	X-12216	unknow	1.18(1.03-1.36)	0.0211242
M33892	X-12450	unknow	0.74(0.60-0.92)	0.00666944
M33969	stearidonate (18:4n3)	Lipid	1.17(1.00-1.37)	0.0461059
M34040	X-12510--2-aminooctanoic acid	Amino acid	0.81(0.72-0.92)	0.000742244
M34384	stachydrine	Xenobiotics	1.10(1.02-1.20)	0.0185963
M34527	X-12844	unknow	0.69(0.57-0.84)	0.000229046
M34732	isovalerate	Lipid	1.53(1.01-2.32)	0.042491
M34878	X-13183--stearamide	Lipid	0.84(0.72-0.98)	0.030791
M35320	catechol sulfate	Xenobiotics	0.84(0.72-0.97)	0.0203379
M35397	X-13619	unknow	0.47(0.28-0.78)	0.00361787
M35431	2-methylbutyroylcarnitine	Amino acid	1.38(1.04-1.83)	0.0267576
M35439	glutaroyl carnitine	Amino acid	1.22(1.02-1.47)	0.0325733
M35635	3-(3-hydroxyphenyl)propionate	Amino acid	0.93(0.87-1.00)	0.0424806
M35678	hexadecanedioate	Lipid	0.83(0.73-0.94)	0.00268452
M35977	X-14056	unknow	1.47(1.08-2.00)	0.0131132
M36230	X-14304--leucylalanine	Peptide	1.13(1.02-1.25)	0.0156812
M36515	X-14588	unknow	0.25(0.10-0.59)	0.00169334
M37202	4-androsten-3beta,17beta-diol disulfate 1*	Lipid	0.90(0.84-0.97)	0.00778346

## Sheet: Table S2
Table S2. Sensitivity analysis of blood metabolites identified after MR analysis
ID	Metabolites	Type	MR-Egger		Weighted median		MR-PRESSO	MR-Egger intercept	MR-PRESSO global test	Cochran’s Q test
			OR (95% CI)	p-value	OR (95% CI)	p-value	p-value	p-value	p-value	p-value
M00059	histidine	Amino acid	2.19(0.27-17.61)	0.539241	3.89(0.89-16.98)	0.0711547	0.0428837	0.458543	0.6128	0.550947
M00584	mannose	Carbohydrate	0.47(0.28-0.79)	0.00936723	0.56(0.43-0.73)	1.15267e-05	0.00125111	0.212059	0.007	0.00422278
M01358	stearate (18:0)	Lipid	1.89(0.89-3.99)	0.103388	1.44(1.04-2.01)	0.0290403	0.013909	0.433437	0.0284	0.0261078
M01649	valine	Amino acid	1.38(0.65-2.95)	0.467604	1.84(0.87-3.86)	0.108248	0.0899216	0.123008	0.368	0.126154
M02730	gamma-glutamylglutamine	Peptide	0.50(0.11-2.29)	0.381493	0.60(0.37-0.96)	0.0330306	0.00217991	0.964438	0.0152	0.00821085
M12261	taurodeoxycholate	Lipid	0.80(0.61-1.05)	0.146456	0.94(0.84-1.06)	0.313517	0.0456685	0.377473	0.4824	0.426006
M15488	acetylphosphate	Energy	2.95(0.40-21.85)	0.308636	1.59(0.81-3.14)	0.180872	0.0685729	0.646096	0.0266	0.0195919
M15630	N-acetylornithine	Amino acid	0.91(0.83-0.99)	0.0524973	0.89(0.82-0.95)	0.00162882	0.00460849	0.935869	0.3264	0.278045
M19323	docosahexaenoate (DHA; 22:6n3)	Lipid	0.56(0.23-1.36)	0.292958	0.55(0.39-0.79)	0.000937878	0.0881212	0.759758	0.1446	0.0270345
M19324	1-stearoylglycerophosphoinositol	Lipid	0.72(0.39-1.33)	0.405064	0.64(0.49-0.84)	0.00138468	0.0578035	0.896036	0.3198	0.202788
M19362	X-06226	unknow	1.15(0.49-2.73)	0.753613	1.27(0.80-2.02)	0.316445	0.022389	0.631917	0.87	0.856989
M19364	X-06246	unknow	1.29(0.68-2.42)	0.445668	1.42(1.04-1.93)	0.0252516	0.00481325	0.59565	0.1178	0.0814499
M20675	1,5-anhydroglucitol (1,5-AG)	Carbohydrate	1.54(0.98-2.43)	0.073029	1.30(1.01-1.66)	0.0413975	0.0375569	0.2916	0.259	0.239788
M21044	2-hydroxybutyrate (AHB)	Amino acid	1.48(0.85-2.58)	0.190572	1.38(1.04-1.85)	0.0275592	0.0643146	0.539063	0.3	0.260518
M22030	2-hydroxyisobutyrate	Amino acid	0.91(0.45-1.84)	0.804193	1.29(0.93-1.79)	0.127328	0.0231687	0.24066	0.2466	0.222932
M22116	4-methyl-2-oxopentanoate	Amino acid	1.49(0.44-5.02)	0.535718	1.23(0.81-1.89)	0.329254	0.0375935	0.964133	0.3882	0.368676
M25459	X-10395	unknow	1.07(0.82-1.39)	0.616788	0.97(0.75-1.25)	0.823469	0.0414947	0.00764985	0.1056	0.119482
M27718	creatine	Amino acid	0.96(0.65-1.40)	0.829262	0.77(0.60-0.97)	0.025789	0.0190039	0.246709	0.3188	0.288576
M32338	glycine	Amino acid	0.80(0.63-1.03)	0.0966252	0.79(0.67-0.93)	0.00604878	0.0119533	0.84766	0.1272	0.0889851
M32735	X-01911	unknow	0.76(0.56-1.05)	0.114236	0.81(0.70-0.93)	0.00393173	0.00100419	0.71446	0.3668	0.331178
M32808	X-11491	unknow	0.84(0.59-1.19)	0.348111	0.75(0.65-0.86)	7.51909e-05	0.0069717	0.717043	0.0384	0.0148161
M32846	X-11529	unknow	0.89(0.82-0.96)	0.00928198	0.67(0.54-0.83)	0.000323035	0.00837841	0.244847	0.004	0.00136425
M32855	X-11538	unknow	0.75(0.60-0.93)	0.0205181	0.85(0.76-0.96)	0.00923864	0.00685814	0.3168	0.0194	0.00472642
M32910	X-11593--O-methylascorbate*	Cofactors and vitamins	0.71(0.51-0.99)	0.0487841	0.91(0.71-1.17)	0.46137	0.0354245	0.739315	0.0002	0.00180709
M33359	X-12013	unknow	1.05(0.96-1.15)	0.305028	1.07(0.99-1.16)	0.070825	0.053459	0.556543	0.649	0.491313
M33390	X-12039	unknow	1.04(0.90-1.20)	0.570124	1.07(0.96-1.20)	0.200474	0.0362811	0.556829	0.6678	0.693934
M33488	lathosterol	Lipid	1.05(0.81-1.36)	0.699525	1.17(0.98-1.41)	0.0789913	0.0328349	0.456253	0.511	0.496886
M33637	X-12216	unknow	1.15(0.90-1.47)	0.320544	1.20(0.98-1.47)	0.0790408	0.0373742	0.778146	0.569	0.57945
M33892	X-12450	unknow	0.60(0.32-1.15)	0.135622	0.78(0.59-1.02)	0.0742271	0.0121415	0.49782	0.1918	0.17449
M33969	stearidonate (18:4n3)	Lipid	1.19(0.83-1.71)	0.367063	1.13(0.92-1.40)	0.242826	0.0740731	0.929313	0.3996	0.299605
M34040	X-12510--2-aminooctanoic acid	Amino acid	0.81(0.65-1.00)	0.0637004	0.80(0.71-0.91)	0.000826555	0.00338449	0.944251	0.1544	0.0800489
M34384	stachydrine	Xenobiotics	1.05(0.77-1.45)	0.761568	1.08(0.97-1.21)	0.138466	0.00511362	0.784424	0.948	0.942111
M34527	X-12844	unknow	0.67(0.34-1.34)	0.277105	0.65(0.49-0.87)	0.00297746	0.00245085	0.941707	0.3942	0.395355
M34732	isovalerate	Lipid	0.03(0.00-74670.08)	0.680815	1.49(0.92-2.41)	0.106924	0.00723767	0.647311	0.9604	0.962297
M34878	X-13183--stearamide	Lipid	1.10(0.84-1.44)	0.507683	0.98(0.83-1.16)	0.84672	0.0561319	0.0532318	0.0594	0.0299147
M35320	catechol sulfate	Xenobiotics	0.95(0.74-1.22)	0.693104	0.86(0.71-1.05)	0.139063	0.0405739	0.232877	0.4172	0.322205
M35397	X-13619	unknow	0.0430289	0.339247	0.34(0.19-0.61)	0.000324216	0.00749319	0.149224	0.0008	0.000580784
M35431	2-methylbutyroylcarnitine	Amino acid	1.30(0.56-3.05)	0.551165	1.35(0.94-1.92)	0.101263	0.0374185	0.887332	0.0842	0.0661885
M35439	glutaroyl carnitine	Amino acid	0.457003	1.2639	1.26(1.01-1.58)	0.0379807	0.0400747	0.894319	0.0012	0.00140097
M35635	3-(3-hydroxyphenyl)propionate	Amino acid	0.95(0.75-1.19)	0.655625	0.96(0.87-1.06)	0.434353	0.0904027	0.891421	0.5136	0.454617
M35678	hexadecanedioate	Lipid	0.0102869	0.837832	0.84(0.72-0.97)	0.0192232	0.00704843	0.161946	0.1002	0.0678102
M35977	X-14056	unknow	0.96(0.62-1.48)	0.847277	1.22(0.93-1.61)	0.152531	0.0349524	0.0451006	0.0164	0.00311562
M36230	X-14304--leucylalanine	Peptide	1.10(0.79-1.54)	0.562014	1.09(0.95-1.25)	0.228608	0.0192825	0.895117	0.6134	0.613416
M36515	X-14588	unknow	0.16(0.03-0.90)	0.0757608	0.23(0.06-0.83)	0.0245036	0.0138192	0.579302	0.456	0.338553
M37202	4-androsten-3beta,17beta-diol disulfate 1*	Lipid	0.84(0.73-0.97)	0.0236833	0.90(0.82-0.99)	0.0257601	0.0139481	0.242205	0.0186	0.0133573

## Sheet: Table S3
Table S3. The results of MR analysis and sensitivity analysis of blood metabolites on essential hypertension (from UKB)
ID	Metabolites	Type	inverse variance weighted		MR-Egger		Weighted median		MR-PRESSO	MR-Egger intercept	MR-PRESSO global test	Cochran’s Q test
			OR (95% CI)	p-value	OR (95% CI)	p-value	OR (95% CI)	p-value	p-value	p-value	p-value	p-value
M01444	pipecolate	Amino acid	0.98(0.97-1.00)	0.0430959	1.00(0.96-1.04)	0.888861	0.98(0.96-1.00)	0.111743	0.0457491	0.488804	0.6438	0.607347
M01638	arginine	Amino acid	1.03(1.00-1.06)	0.0219194	1.09(1.00-1.20)	0.0728349	1.04(1.00-1.08)	0.0376827	0.0329041	0.232471	0.0662	0.0550476
M15630	N-acetylornithine	Amino acid	0.99(0.98-0.99)	0.000101442	0.99(0.98-1.00)	0.0130205	0.98(0.98-0.99)	5.55433e-05	0.000700501	0.904486	0.1788	0.133092
M20699	erythritol	Xenobiotics	0.98(0.96-1.00)	0.018855	0.97(0.95-1.00)	0.0695786	0.98(0.96-1.00)	0.091255	0.0264302	0.537941	0.0496	0.0447208
M22175	aspartylphenylalanine	Peptide	1.03(1.01-1.05)	0.000260891	1.04(1.00-1.08)	0.101674	1.03(1.01-1.05)	0.00531722	0.00196777	0.662099	0.7622	0.773806
M27718	creatine	Amino acid	0.98(0.96-0.99)	0.00421563	0.99(0.95-1.03)	0.576884	0.98(0.96-1.00)	0.070411	0.0169116	0.533162	0.4324	0.402158
M31591	androsterone sulfate	Lipid	1.01(1.00-1.01)	0.00418599	1.01(1.00-1.02)	0.0166849	1.01(1.00-1.01)	0.0449954	0.00784546	0.410562	0.2344	0.259459
M32338	glycine	Amino acid	0.98(0.96-1.00)	0.0202305	0.97(0.94-1.00)	0.0827467	0.98(0.96-1.00)	0.0175911	0.0260017	0.548462	0.0002	3.62633e-05
M32587	X-02249	unknow	0.98(0.96-1.00)	0.0189566	0.98(0.92-1.05)	0.610654	0.98(0.95-1.01)	0.114481	0.0166653	0.861698	0.7708	0.734874
M32757	X-11440	unknow	1.01(1.00-1.02)	0.0414264	1.01(1.00-1.03)	0.15276	1.01(1.00-1.02)	0.0713335	0.0536173	0.71234	0.0506	0.0257896
M32808	X-11491	unknow	0.99(0.97-1.00)	0.0226061	0.99(0.96-1.02)	0.426581	0.99(0.98-1.00)	0.0603171	0.0357838	0.839585	0.025	0.0143973
M32855	X-11538	unknow	0.98(0.98-0.99)	0.000407264	0.99(0.98-1.01)	0.233819	0.99(0.97-1.00)	0.00706427	0.00030048	0.409916	0.8812	0.855806
M32910	X-11593--O-methylascorbate*	Cofactors and vitamins	0.97(0.95-0.98)	0.000159481	0.95(0.92-0.98)	0.000846401	0.95(0.93-0.98)	9.43789e-05	0.000372803	0.103684	0.005	0.00272136
M33009	homostachydrine*	Xenobiotics	1.02(1.00-1.04)	0.0449981	0.99(0.94-1.03)	0.551738	1.00(0.98-1.02)	0.872035	0.0611923	0.153647	0.0024	0.00266175
M33132	X-11787	unknow	0.97(0.95-1.00)	0.0346003	0.97(0.93-1.02)	0.219436	0.97(0.94-1.00)	0.0229031	0.0410527	0.961309	0.0032	0.00193622
M33178	2-methoxyacetaminophen sulfate*	Xenobiotics	1.00(1.00-1.00)	0.00546455	1.00(1.00-1.00)	0.327929	1.00(1.00-1.00)	0.0384646	0.00567471	0.988982	0.008	0.00521439
M33203	X-11858	unknow	1.01(1.00-1.01)	0.0113496	1.01(1.00-1.02)	0.230262	1.00(1.00-1.01)	0.201291	0.0222072	0.96198	0.2778	0.221719
M33515	X-12100--hydroxytryptophan*	Amino acid	1.03(1.01-1.06)	0.00209108	1.05(0.96-1.16)	0.303104	1.03(1.00-1.07)	0.0340598	0.00219831	0.728656	0.691	0.667808
M33675	X-12253	unknow	0.98(0.97-1.00)	0.0314333	0.98(0.93-1.04)	0.515571	0.99(0.97-1.01)	0.255536	0.057353	0.916167	0.566	0.507421
M33801	ADpSGEGDFXAEGGGVR*	Peptide	0.98(0.97-1.00)	0.0457183	1.02(0.98-1.06)	0.393032	0.98(0.96-1.00)	0.106079	0.0858742	0.123482	0.4378	0.34973
M33955	1-palmitoylglycerophosphocholine	Lipid	0.95(0.92-0.99)	0.0122952	1.02(0.92-1.14)	0.710454	0.96(0.92-1.00)	0.0413866	0.01759	0.189955	0.0016	0.000854996
M33973	epiandrosterone sulfate	Lipid	1.01(1.00-1.02)	0.00238939	1.01(1.00-1.03)	0.046647	1.01(1.00-1.02)	0.064451	0.00832102	0.709555	0.2612	0.289956
M34040	X-12510--2-aminooctanoic acid	Amino acid	0.98(0.97-0.99)	0.00173433	0.98(0.97-1.00)	0.103601	0.98(0.97-0.99)	0.00513055	0.00548503	0.888032	0.1434	0.0853198
M34314	X-12704	unknow	0.99(0.98-1.00)	0.0213048	0.97(0.94-1.00)	0.0630351	1.00(0.98-1.01)	0.396498	0.0323435	0.170281	0.5952	0.554893
M34416	1-stearoylglycerophosphoethanolamine	Lipid	1.02(1.01-1.04)	0.0104254	1.04(1.01-1.09)	0.0469946	1.02(0.99-1.04)	0.142759	0.0102403	0.226881	0.7432	0.75329
M34419	1-linoleoylglycerophosphocholine	Lipid	0.97(0.94-0.99)	0.019659	0.93(0.86-1.00)	0.0869469	0.97(0.93-1.01)	0.168078	0.0350948	0.311126	0.2176	0.289933
M34441	X-12771	unknow	0.99(0.98-1.00)	0.0308979	1.00(0.97-1.03)	0.886528	0.99(0.97-1.01)	0.223384	0.0426351	0.472347	0.5036	0.4981
M34732	isovalerate	Lipid	1.05(1.00-1.09)	0.0338026	0.50(0.11-2.28)	0.465886	1.07(1.01-1.12)	0.0158423	0.121126	0.441311	0.4678	0.401992
M35439	glutaroyl carnitine	Amino acid	1.02(1.00-1.04)	0.0170665	1.03(0.98-1.07)	0.233344	1.02(1.00-1.04)	0.024619	0.0216549	0.795541	<2e-04	5.73585e-05
M36098	4-vinylphenol sulfate	Xenobiotics	1.02(1.01-1.03)	0.00358035	1.02(0.99-1.05)	0.249552	1.01(1.00-1.03)	0.0825206	0.0154864	0.851415	0.3122	0.271597
M36850	taurolithocholate 3-sulfate	Lipid	0.98(0.97-0.99)	0.000282301	0.99(0.97-1.00)	0.179122	0.99(0.97-1.00)	0.0394179	0.000525551	0.542309	0.881	0.858913
M37097	tryptophan betaine	Amino acid	0.99(0.98-1.00)	0.0446057	1.00(0.98-1.03)	0.794912	1.00(0.99-1.01)	0.507886	0.0643006	0.312977	0.004	0.00300574
M37202	4-androsten-3beta,17beta-diol disulfate 1*	Lipid	1.01(1.00-1.02)	0.0053242	1.01(1.00-1.03)	0.0601964	1.01(1.00-1.02)	0.0404931	0.0100164	0.520835	0.1494	0.107357
